# Supplementary material for: High Flexibility of RNaseH2 Catalytic Activity with Respect to Non-Canonical DNA Structures
Source: Int J Mol Sci. 2021 May 14;22(10):5201. doi: 10.3390/ijms22105201 (PMC8155979; doi:10.3390/ijms22105201)
Supplement: Supplementary file 1 [file ijms-22-05201-s001.zip]

Archive with 1 entries (1 files):
- ijms-1215578-supplementary.pdf
